# Supplementary material for: Whole genome analyses based on single, field collected spores of the arbuscular mycorrhizal fungus Funneliformis geosporum
Source: Mycorrhiza. 2022 Sep 26;32(5-6):361–71. doi: 10.1007/s00572-022-01091-4 (PMC9560946; doi:10.1007/s00572-022-01091-4)
Supplement: Supplementary file 1 — Supplementary file1 (XLSX 935 KB) [file 572_2022_1091_MOESM1_ESM.xlsx]

## Sheet: info 
Title: Whole genome analyses based on single, field collected spores of the arbuscular mycorrhizal fungus Funneliformis geosporum
Shadi Eshghi Sahraei1, Marisol Sánchez-García1,2, Mercè Montoliu-Nerin1,3, David Manyara1, Claudia Bergin4, Søren Rosendahl5, Anna Rosling1
1 Department of Ecology and Genetics, Uppsala University, Uppsala, Sweden
2 Uppsala Biocentre, Department of Forest Mycology and Plant Pathology, Swedish
University of Agricultural Sciences, Uppsala, Sweden
3 Department of Cell and Molecular Biology, Uppsala University, Uppsala, Sweden
4 Microbial Single Cell Genomics Facility, Department of Cell and Molecular Biology, Science for Life Laboratory, Uppsala University, Uppsala, Sweden
5 Department of Biology, University of Copenhagen, Copenhagen, Denmark
* Corresponding authors: Anna.Rosling@ebc.uu.se; shadi.eshghi.sahraei@ebc.uu.se

## Sheet: Scatter plots and MDA
Scatter plots and MDA results for spore nuclei, 2019-12-09
																											MDA products in 96-well plate
#1147		Fwild A																									#1147		Fwild A
	1	2	3	4	5	6	7	8	9	10	11	12	13	14	15	16	17	18	19	20	21	22	23	24				1	2	3	4	5	6	7	8	9	10	11	12
A																											A	1.47056	1.72667	2.12417	3.07722	1.66444	1.61194	1.27306	1.37833	#VALUE!
B		1.47056		1.72667		2.12417		3.07722		1.66444		1.61194		1.27306		1.37833		#VALUE!									B	#VALUE!	1.85361	#VALUE!	2.815	2.28917	#VALUE!	2.13167	#VALUE!	#VALUE!
C																											C	1.52167	1.87611	2.57333	#VALUE!	1.53194	#VALUE!	1.56667	#VALUE!	#VALUE!
D		#VALUE!		1.85361		#VALUE!		2.815		2.28917		#VALUE!		2.13167		#VALUE!		#VALUE!									D	1.85028	1.78306	1.65889	#VALUE!	#VALUE!	1.36278	1.4275	1.57667	#VALUE!
E																											E	3.41944	1.76278	1.80222	3.42833	1.50611	1.95639	1.99639	2.01611	#VALUE!
F		1.52167		1.87611		2.57333		#VALUE!		1.53194		#VALUE!		1.56667		#VALUE!		#VALUE!									F	1.47111	1.57861	2.51972	3.00556	1.54056	1.49889	1.63333	1.66917	#VALUE!
G																											G
H		1.85028		1.78306		1.65889		#VALUE!		#VALUE!		1.36278		1.4275		1.57667		#VALUE!									H
I
J		3.41944		1.76278		1.80222		3.42833		1.50611		1.95639		1.99639		2.01611		#VALUE!
K
L		1.47111		1.57861		2.51972		3.00556		1.54056		1.49889		1.63333		1.66917		#VALUE!
M
N
O
P
#1150		Fwild B																									#1150		Fwild B
	1	2	3	4	5	6	7	8	9	10	11	12	13	14	15	16	17	18	19	20	21	22	23	24				1	2	3	4	5	6	7	8	9	10	11	12
A																											A	1.66556	1.62139	1.33389	3.27417	1.34528	1.53861	1.41083	#VALUE!	#VALUE!
B		1.66556		1.62139		1.33389		3.27417		1.34528		1.53861		1.41083		#VALUE!		#VALUE!									B	#VALUE!	2.10194	#VALUE!	1.58889	#VALUE!	2.74194	#VALUE!	#VALUE!	2.84861
C																											C	#VALUE!	2.82056	1.99944	#VALUE!	2.24972	#VALUE!	1.55194	#VALUE!	2.19556
D		#VALUE!		2.10194		#VALUE!		1.58889		#VALUE!		2.74194		#VALUE!		#VALUE!		2.84861									D	1.49333	#VALUE!	#VALUE!	1.46944	#VALUE!	2.95472	1.89528	#VALUE!	#VALUE!
E																											E	1.965	2.62222	#VALUE!	#VALUE!	2.25389	2.83778	#VALUE!	#VALUE!	#VALUE!
F		#VALUE!		2.82056		1.99944		#VALUE!		2.24972		#VALUE!		1.55194		#VALUE!		2.19556									F	1.52694	1.62722	1.8975	1.91139	1.39722	2.28083	1.86139	#VALUE!	#VALUE!
G																											G
H		1.49333		#VALUE!		#VALUE!		1.46944		#VALUE!		2.95472		1.89528		#VALUE!		#VALUE!									H
I
J		1.965		2.62222		#VALUE!		#VALUE!		2.25389		2.83778		#VALUE!		#VALUE!		#VALUE!
K
L		1.52694		1.62722		1.8975		1.91139		1.39722		2.28083		1.86139		#VALUE!		#VALUE!
M
N
O
P

## Sheet: PCR result
					Worked												Updated list of samling for sequeing
	#1147	fwilda			Fungi	Bacteria	Both										Samples to seq
																		Name		Number of samples after sequencing
		1	2	3	4	5	6	7	8	9	10	11	12				Fwild_A	1147_A1		1
	A	6	12	18	24	30	36	42	48	54							Fwild_A	1147_C1		2
	B	5	11	17	23	29	35	41	47	53							Fwild_A	1147_B2		3
	C	4	10	16	22	28	34	40	46	52							Fwild_A	1147_C2		4
	D	3	9	15	21	27	33	39	45	51							Fwild_A	1147_D2		5
	E	2	8	14	20	26	32	38	44	50							Fwild_A	1147_E2		6
	F	1	7	13	19	25	31	37	43	49	Positiv control						Fwild_A	1147_F2		7
	G																Fwild_A	1147_E3		8
	H																Fwild_A	1147_F3		9
																	Fwild_A	1147_E4		failed
					Worked												Fwild_A	1147_A5		11
	#1150	*corrected from 1147 to 1150			Fungi	Bacteria	Both										Fwild_A	1147_D5		failed
																	Fwild_A	1147_E5		13
		1	2	3	4	5	6	7	8	9	10	11	12				Fwild_A	1147_F5		14
	A	6	12	18	24	30	36	42	48	54							Fwild_A	1147_A6		15
	B	5	11	17	23	29	35	41	47	53							Fwild_A	1147_D6		16
	C	4	10	16	22	28	34	40	46	52							Fwild_A	1147_E6		17
	D	3	9	15	21	27	33	39	45	51							Fwild_A	1147_F6		18
	E	2	8	14	20	26	32	38	44	50							Fwild_A	1147_A7		19
	F	1	7	13	19	25	31	37	43	49	Positiv control						Fwild_A	1147_D7		20
	G																Fwild_A	1147_A8		21
	H																Fwild_A	1147_D8		22
																	Fwild_A	1147_E8		23
																	Fwild_A	1147_F8		24
																	Fwild_B	1150_A1		failed
																	Fwild_B	1150_D1		1
																	Fwild_B	1150_E1		2
																	Fwild_B	1150_F1		3
																	Fwild_B	1150_D4		failed
																	Fwild_B	1150_A2		4
																	Fwild_B	1150_B2		5
																	Fwild_B	1150_E2		6
																	Fwild_B	1150_A3		7
																	Fwild_B	1150_C3		8
																	Fwild_B	1150_F3		9
																	Fwild_B	1150_B4		10
																	Fwild_B	1150_F4		11
																	Fwild_B	1150_A5		12
																	Fwild_B	1150_C5		13
																	Fwild_B	1150_F5		14
																	Fwild_B	1150_A6		15
																	Fwild_B	1150_A7		16
																	Fwild_B	1150_C7		17
																	Fwild_B	1150_D7		18
																	Fwild_B	1150_F7		19
																	Fwild_B	1150_E8		failed
